# Supplementary material for: The Effects of Action Observation Speed on Motor Function in Patients with Chronic Low Back Pain: From Observation to Execution
Source: Brain Sci. 2024 Dec 30;15(1):31. doi: 10.3390/brainsci15010031 (PMC11764160; doi:10.3390/brainsci15010031)
Supplement: Supplementary file 1 [file brainsci-15-00031-s001.zip]

Archive with 1 entries (1 files):
- brainsci-3390557-supplementary.pdf
